# Supplementary material for: Sexual dimorphic regulation of recombination by the synaptonemal complex in C. elegans
Source: eLife. 2023 Oct 5;12:e84538. doi: 10.7554/eLife.84538 (PMC10611432; doi:10.7554/eLife.84538)
Supplement: Figure 3—figure supplement 2—source data 1. [file elife-84538-fig3-figsupp2-data1.zip]

Archive with 8 entries (7 files):
- Figure 3 - figure supplement 2 source data/
- __MACOSX/._Figure 3 - figure supplement 2 source data
- Figure 3 - figure supplement 2 source data/Figure S5B_red700tubulin_green800syp2.tif
- __MACOSX/Figure 3 - figure supplement 2 source data/._Figure S5B_red700tubulin_green800syp2.tif
- Figure 3 - figure supplement 2 source data/Figure 3 - figure supplement 2 source data.xlsx
- __MACOSX/Figure 3 - figure supplement 2 source data/._Figure 3 - figure supplement 2 source data.xlsx
- Figure 3 - figure supplement 2 source data/Figure S5A_red700tubulin_green800syp2.tif
- __MACOSX/Figure 3 - figure supplement 2 source data/._Figure S5A_red700tubulin_green800syp2.tif
