# Supplementary material for: Sexual dimorphic regulation of recombination by the synaptonemal complex in C. elegans
Source: eLife. 2023 Oct 5;12:e84538. doi: 10.7554/eLife.84538 (PMC10611432; doi:10.7554/eLife.84538)
Supplement: Figure 4—figure supplement 1—source data 1. [file elife-84538-fig4-figsupp1-data1.zip]

Archive with 6 entries (5 files):
- Figure 4 - figure supplement source data/
- __MACOSX/._Figure 4 - figure supplement source data
- Figure 4 - figure supplement source data/Figure 4 - figure supplement 1 source data SUN-1 S8P.xlsx
- __MACOSX/Figure 4 - figure supplement source data/._Figure 4 - figure supplement 1 source data SUN-1 S8P.xlsx
- Figure 4 - figure supplement source data/Figure 4 - figure supplement 1 source data meiosis stages.xlsx
- __MACOSX/Figure 4 - figure supplement source data/._Figure 4 - figure supplement 1 source data meiosis stages.xlsx
